# Supplementary material for: Overexpression of HOXA10 is associated with unfavorable prognosis of acute myeloid leukemia
Source: BMC Cancer. 2020 Jun 22;20:586. doi: 10.1186/s12885-020-07088-6 (PMC7310421; doi:10.1186/s12885-020-07088-6)
Supplement: Supplementary file 1 — Additional file 1: Table S1. GSEA results associated with HOXA10 expression derived from TCGA database. [file 12885_2020_7088_MOESM1_ESM.xlsx]

## Sheet: Supplementary Table 1A
The results obtained from GSEA
KEGG ID	pathway name	enrichment score	normalized enrichment score	adjusted p value
hsa04740	Olfactory transduction	398	-0.449441	0.00114679
hsa04151	PI3K-Akt signaling pathway	352	-0.419363	0.00116686
hsa04080	Neuroactive ligand-receptor interaction	337	-0.440331	0.00117096
hsa04510	Focal adhesion	198	-0.513947	0.00126103
hsa04640	Hematopoietic cell lineage	94	-0.577493	0.0013986
hsa05032	Morphine addiction	91	-0.537446	0.0027972
hsa05320	Autoimmune thyroid disease	49	-0.644076	0.00305344
hsa00053	Ascorbate and aldarate metabolism	27	-0.698854	0.00309119
hsa04024	cAMP signaling pathway	216	-0.429383	0.00373134
hsa04022	cGMP-PKG signaling pathway	164	-0.451468	0.00396825
hsa00190	Oxidative phosphorylation	119	0.465425	0.00403226
hsa04142	Lysosome	123	0.426487	0.00406504
hsa03010	Ribosome	134	0.531694	0.00411523
hsa04512	ECM-receptor interaction	87	-0.564211	0.00418994
hsa00860	Porphyrin and chlorophyll metabolism	42	-0.642445	0.00458015
