# Supplementary material for: Overexpression of HOXA10 is associated with unfavorable prognosis of acute myeloid leukemia
Source: BMC Cancer. 2020 Jun 22;20:586. doi: 10.1186/s12885-020-07088-6 (PMC7310421; doi:10.1186/s12885-020-07088-6)
Supplement: Supplementary file 2 — Additional file 2: Table S2. ORA results of HOXA10 associated DEGs. [file 12885_2020_7088_MOESM2_ESM.xlsx]

## Sheet: Supplementary Table 1C
The results obtained from ORA
Team Name	Catogery of ORA	Term ID	p-value	q-value
plasma membrane part	GO-CC	GO:0044459	3.72e-32	3.91e-30
anatomical structure morphogenesis	GO-BP	GO:0009653	4.23e-29	7.95e-27
plasma membrane	GO-CC	GO:0005886	1.42e-28	7.48e-27
cell periphery	GO-CC	GO:0071944	4.57e-28	1.6e-26
multicellular organism development	GO-BP	GO:0007275	2.72e-23	2.56e-21
anatomical structure development	GO-BP	GO:0048856	1.94e-22	1.21e-20
extracellular matrix	GO-CC	GO:0031012	1.27e-21	3.33e-20
intrinsic component of membrane	GO-CC	GO:0031224	2.46e-20	5.16e-19
cellular developmental process	GO-BP	GO:0048869	3.18e-19	1.5e-17
plasma membrane region	GO-CC	GO:0098590	1.3e-16	2.27e-15
anatomical structure formation involved in morphogenesis	GO-BP	GO:0048646	2.49e-16	9.38e-15
pattern specification process	GO-BP	GO:0007389	1.12e-15	3.51e-14
cell communication	GO-BP	GO:0007154	2.35e-15	6.32e-14
neuron part	GO-CC	GO:0097458	1.28e-14	1.92e-13
cell-cell signaling	GO-BP	GO:0007267	4.39e-14	1.03e-12
cell adhesion	GO-BP	GO:0007155	1.44e-13	3e-12
cell surface	GO-CC	GO:0009986	1.72e-13	2.25e-12
regulation of biological quality	GO-BP	GO:0065008	1.73e-13	3.26e-12
synaptic membrane	GO-CC	GO:0097060	1.75e-12	2.04e-11
system process	GO-BP	GO:0003008	2.48e-12	4.25e-11
movement of cell or subcellular component	GO-BP	GO:0006928	6.58e-12	1.03e-10
extracellular matrix structural constituent	GO-MF	GO:0005201	1.5e-11	9.74e-10
morphogenesis of a branching structure	GO-BP	GO:0001763	2.82e-11	4.08e-10
signaling receptor activity	GO-MF	GO:0038023	9.1e-11	2.96e-09
signal transduction	GO-BP	GO:0007165	1.19e-10	1.6e-09
extracellular space	GO-CC	GO:0005615	1.61e-10	1.69e-09
extracellular matrix component	GO-CC	GO:0044420	1.78e-10	1.7e-09
collagen trimer	GO-CC	GO:0005581	2.23e-10	1.95e-09
receptor complex	GO-CC	GO:0043235	8.03e-10	6.49e-09
cell motility	GO-BP	GO:0048870	2.41e-09	2.83e-08
localization of cell	GO-BP	GO:0051674	2.41e-09	2.83e-08
response to external stimulus	GO-BP	GO:0009605	6.01e-09	6.65e-08
epithelial cell proliferation	GO-BP	GO:0050673	6.65e-09	6.95e-08
response to chemical	GO-BP	GO:0042221	1.37e-08	1.35e-07
cellular response to stimulus	GO-BP	GO:0051716	1.98e-08	1.86e-07
developmental growth	GO-BP	GO:0048589	2.45e-08	2.19e-07
taxis	GO-BP	GO:0042330	3.4e-08	2.91e-07
intrinsic component of synaptic membrane	GO-CC	GO:0099240	6.2e-08	4.65e-07
response to endogenous stimulus	GO-BP	GO:0009719	7.78e-08	6.36e-07
multi-multicellular organism process	GO-BP	GO:0044706	1.52e-07	1.19e-06
transporter complex	GO-CC	GO:1990351	3.46e-07	2.42e-06
cell projection	GO-CC	GO:0042995	4.79e-07	3.14e-06
complex of collagen trimers	GO-CC	GO:0098644	5.28e-07	3.21e-06
cell body	GO-CC	GO:0044297	5.5e-07	3.21e-06
extracellular matrix binding	GO-MF	GO:0050840	8.87e-07	1.92e-05
ossification	GO-BP	GO:0001503	1.14e-06	8.59e-06
glutamatergic synapse	GO-CC	GO:0098978	1.29e-06	7.11e-06
postsynapse	GO-CC	GO:0098794	1.4e-06	7.35e-06
presynapse	GO-CC	GO:0098793	1.92e-06	9.58e-06
organ growth	GO-BP	GO:0035265	1.93e-06	1.39e-05
regulation of biological process	GO-BP	GO:0050789	2.95e-06	2.05e-05
tissue remodeling	GO-BP	GO:0048771	5.17e-06	3.45e-05
digestion	GO-BP	GO:0007586	5.33e-06	3.45e-05
developmental process involved in reproduction	GO-BP	GO:0003006	9.08e-06	5.69e-05
cell-cell junction	GO-CC	GO:0005911	1.6e-05	7.64e-05
molting cycle process	GO-BP	GO:0022404	1.91e-05	0.000115585
scavenger receptor activity	GO-MF	GO:0005044	3.73e-05	0.00057799
postsynaptic specialization	GO-CC	GO:0099572	4.29e-05	0.000196038
multicellular organismal homeostasis	GO-BP	GO:0048871	4.44e-05	0.000261001
transmembrane transporter activity	GO-MF	GO:0022857	4.45e-05	0.00057799
intrinsic component of postsynaptic specialization membrane	GO-CC	GO:0098948	4.58e-05	0.000200178
molting cycle	GO-BP	GO:0042303	4.68e-05	0.000266735
membrane region	GO-CC	GO:0098589	6.65e-05	0.000279319
sulfur compound binding	GO-MF	GO:1901681	7.12e-05	0.000771497
neuron to neuron synapse	GO-CC	GO:0098984	9.24e-05	0.000373029
developmental induction	GO-BP	GO:0031128	0.000102554	0.000567061
side of membrane	GO-CC	GO:0098552	0.000139633	0.000543017
regulation of molecular function	GO-BP	GO:0065009	0.000190437	0.00102292
tissue migration	GO-BP	GO:0090130	0.000219423	0.00114587
receptor regulator activity	GO-MF	GO:0030545	0.000263282	0.00244477
anatomical structure arrangement	GO-BP	GO:0048532	0.000323494	0.0016437
postsynaptic specialization membrane	GO-CC	GO:0099634	0.000330608	0.00123978
Schaffer collateral - CA1 synapse	GO-CC	GO:0098685	0.000349114	0.00126403
apical part of cell	GO-CC	GO:0045177	0.000367084	0.00128479
coagulation	GO-BP	GO:0050817	0.000392867	0.00194366
excitatory synapse	GO-CC	GO:0060076	0.000474619	0.00160758
actin filament-based process	GO-BP	GO:0030029	0.000508704	0.00245221
hormone metabolic process	GO-BP	GO:0042445	0.000548927	0.00257996
developmental maturation	GO-BP	GO:0021700	0.00060185	0.0027597
leukocyte migration	GO-BP	GO:0050900	0.000678793	0.00303841
cell adhesion mediator activity	GO-MF	GO:0098631	0.000684198	0.00555911
multicellular organismal signaling	GO-BP	GO:0035637	0.000708336	0.00309691
muscle cell proliferation	GO-BP	GO:0033002	0.00074506	0.00312715
secretion by cell	GO-BP	GO:0032940	0.00074852	0.00312715
cell projection part	GO-CC	GO:0044463	0.000800906	0.00262797
innervation	GO-BP	GO:0060384	0.00085094	0.00346861
cartilage condensation	GO-BP	GO:0001502	0.000867153	0.00346861
multi-organism reproductive process	GO-BP	GO:0044703	0.0010432	0.00408586
cellular potassium ion transport	GO-BP	GO:0071804	0.00110249	0.00422997
lipid binding	GO-MF	GO:0008289	0.00139252	0.0100571
ensheathment of neurons	GO-BP	GO:0007272	0.00261934	0.00984871
growth involved in symbiotic interaction	GO-BP	GO:0044110	0.00344327	0.0126929
peroxidase activity	GO-MF	GO:0004601	0.00350529	0.0213136
microfibril binding	GO-MF	GO:0050436	0.00360692	0.0213136
supramolecular polymer	GO-CC	GO:0099081	0.00388897	0.012374
respiratory gaseous exchange	GO-BP	GO:0007585	0.00460923	0.0166642
learning or memory	GO-BP	GO:0007611	0.00536118	0.019017
adult behavior	GO-BP	GO:0030534	0.00546719	0.0190339
cell leading edge	GO-CC	GO:0031252	0.00589241	0.0181972
germ cell proliferation	GO-BP	GO:0036093	0.0063056	0.0215537
stem cell proliferation	GO-BP	GO:0072089	0.00666222	0.022366
synaptic cleft	GO-CC	GO:0043083	0.00798281	0.0239484
circadian rhythm	GO-BP	GO:0007623	0.00818844	0.0265418
locomotory behavior	GO-BP	GO:0007626	0.00818844	0.0265418
carbohydrate binding	GO-MF	GO:0030246	0.00836797	0.0434768
structural constituent of cytoskeleton	GO-MF	GO:0005200	0.00869537	0.0434768
presynaptic active zone	GO-CC	GO:0048786	0.00873638	0.0254811
Extracellular matrix organization	Reactome	R-HSA-1474244	3.04e-12	1.58e-09
Collagen formation	Reactome	R-HSA-1474290	3.67e-12	1.58e-09
Collagen biosynthesis and modifying enzymes	Reactome	R-HSA-1650814	2.23e-09	6.11e-07
Collagen chain trimerization	Reactome	R-HSA-8948216	2.85e-09	6.11e-07
Axon guidance	Reactome	R-HSA-422475	4.41e-09	7.58e-07
Assembly of collagen fibrils and other multimeric structures	Reactome	R-HSA-2022090	1.22e-08	1.75e-06
ECM-receptor interaction - Homo sapiens (human)	KEGG	path:hsa04512	7.46e-08	9.15e-06
GABA receptor activation	Reactome	R-HSA-977443	1.07e-07	1.15e-05
Developmental Biology	Reactome	R-HSA-1266738	4.08e-07	3.89e-05
Neuronal System	Reactome	R-HSA-112316	4.98e-07	4.28e-05
Morphine addiction - Homo sapiens (human)	KEGG	path:hsa05032	2.04e-06	0.000159655
Focal adhesion - Homo sapiens (human)	KEGG	path:hsa04510	4.2e-06	0.000300742
Neuroactive ligand-receptor interaction - Homo sapiens (human)	KEGG	path:hsa04080	6.25e-06	0.000413042
Protein digestion and absorption - Homo sapiens (human)	KEGG	path:hsa04974	7.18e-06	0.000440555
NCAM signaling for neurite out-growth	Reactome	R-HSA-375165	9.52e-06	0.000520658
Inwardly rectifying K+ channels	Reactome	R-HSA-1296065	9.7e-06	0.000520658
ATP sensitive Potassium channels	Reactome	R-HSA-1296025	1.41e-05	0.00071034
Amoebiasis - Homo sapiens (human)	KEGG	path:hsa05146	1.58e-05	0.000752087
GABAergic synapse - Homo sapiens (human)	KEGG	path:hsa04727	2.07e-05	0.000936632
Axon guidance - Homo sapiens (human)	KEGG	path:hsa04360	2.35e-05	0.00101087
PI3K-Akt signaling pathway - Homo sapiens (human)	KEGG	path:hsa04151	2.74e-05	0.00111943
GPCR ligand binding	Reactome	R-HSA-500792	3.65e-05	0.00142603
Transmission across Chemical Synapses	Reactome	R-HSA-112315	4.05e-05	0.00151282
Cardiac conduction	Reactome	R-HSA-5576891	4.54e-05	0.00162394
Signaling by Receptor Tyrosine Kinases	Reactome	R-HSA-9006934	5.34e-05	0.00179776
NCAM1 interactions	Reactome	R-HSA-419037	5.44e-05	0.00179776
Cell adhesion molecules (CAMs) - Homo sapiens (human)	KEGG	path:hsa04514	5.74e-05	0.00182613
Adrenoceptors	Reactome	R-HSA-390696	8.78e-05	0.00260131
Prostanoid ligand receptors	Reactome	R-HSA-391908	8.78e-05	0.00260131
Nicotine addiction - Homo sapiens (human)	KEGG	path:hsa05033	0.000111971	0.00320609
Class A/1 (Rhodopsin-like receptors)	Reactome	R-HSA-373076	0.000131071	0.00363193
Binding and Uptake of Ligands by Scavenger Receptors	Reactome	R-HSA-2173782	0.000140047	0.00375939
Neurotransmitter receptors and postsynaptic signal transmission	Reactome	R-HSA-112314	0.000144798	0.00376914
Adrenaline signalling through Alpha-2 adrenergic receptor	Reactome	R-HSA-392023	0.000229991	0.00580483
Pathways in cancer - Homo sapiens (human)	KEGG	path:hsa05200	0.000236518	0.00580483
Interaction between L1 and Ankyrins	Reactome	R-HSA-445095	0.000261512	0.00608036
Phase 0 - rapid depolarisation	Reactome	R-HSA-5576892	0.000262199	0.00608036
Retrograde endocannabinoid signaling - Homo sapiens (human)	KEGG	path:hsa04723	0.00026898	0.00608036
Retinoid metabolism and transport	Reactome	R-HSA-975634	0.000318845	0.00702277
Muscle contraction	Reactome	R-HSA-397014	0.000368357	0.00791047
Adherens junctions interactions	Reactome	R-HSA-418990	0.000430885	0.00881263
HS-GAG biosynthesis	Reactome	R-HSA-2022928	0.000430885	0.00881263
L1CAM interactions	Reactome	R-HSA-373760	0.000456506	0.00882594
Activation of GABAB receptors	Reactome	R-HSA-991365	0.000469645	0.00882594
GABA B receptor activation	Reactome	R-HSA-977444	0.000469645	0.00882594
Eicosanoids	Reactome	R-HSA-211979	0.000472635	0.00882594
Integration of energy metabolism	Reactome	R-HSA-163685	0.000565147	0.0101138
Post-translational modification: synthesis of GPI-anchored proteins	Reactome	R-HSA-163125	0.000565147	0.0101138
ECM proteoglycans	Reactome	R-HSA-3000178	0.000592482	0.0102672
Signaling by ROBO receptors	Reactome	R-HSA-376176	0.000597626	0.0102672
Insulin secretion - Homo sapiens (human)	KEGG	path:hsa04911	0.000616694	0.0103871
Metabolism of fat-soluble vitamins	Reactome	R-HSA-6806667	0.000657489	0.0108612
Scavenging by Class A Receptors	Reactome	R-HSA-3000480	0.000710665	0.0115181
GABA A receptor activation	Reactome	R-HSA-977441	0.000729417	0.0116031
G alpha (i) signalling events	Reactome	R-HSA-418594	0.000799035	0.0123628
Inactivation of CDC42 and RAC1	Reactome	R-HSA-428543	0.000805957	0.0123628
Neurophilin interactions with VEGF and VEGFR	Reactome	R-HSA-194306	0.000877789	0.0132284
Regulation of expression of SLITs and ROBOs	Reactome	R-HSA-9010553	0.000963031	0.0142628
Dilated cardiomyopathy (DCM) - Homo sapiens (human)	KEGG	path:hsa05414	0.000987202	0.014373
Regulation of insulin secretion	Reactome	R-HSA-422356	0.00103137	0.0145568
Collagen degradation	Reactome	R-HSA-1442490	0.00103372	0.0145568
Arachidonic acid metabolism	Reactome	R-HSA-2142753	0.00107354	0.0148737
Serotonergic synapse - Homo sapiens (human)	KEGG	path:hsa04726	0.00142296	0.0190841
Signaling by PDGF	Reactome	R-HSA-186797	0.00145092	0.0190841
Heparan sulfate/heparin (HS-GAG) metabolism	Reactome	R-HSA-1638091	0.00145092	0.0190841
Biological oxidations	Reactome	R-HSA-211859	0.0014663	0.0190841
Eicosanoid ligand-binding receptors	Reactome	R-HSA-391903	0.00153553	0.0196868
Renin secretion - Homo sapiens (human)	KEGG	path:hsa04924	0.00183868	0.0232268
Signaling by MST1	Reactome	R-HSA-8852405	0.00209419	0.025911
Synthesis of Prostaglandins (PG) and Thromboxanes (TX)	Reactome	R-HSA-2162123	0.00212174	0.025911
Dopamine Neurotransmitter Release Cycle	Reactome	R-HSA-212676	0.00214165	0.025911
Cytokine-cytokine receptor interaction - Homo sapiens (human)	KEGG	path:hsa04060	0.00223724	0.0266915
Integrin cell surface interactions	Reactome	R-HSA-216083	0.00236163	0.0277896
Relaxin signaling pathway - Homo sapiens (human)	KEGG	path:hsa04926	0.00246546	0.0286193
Potassium Channels	Reactome	R-HSA-1296071	0.00306688	0.0351259
Inhibition of voltage gated Ca2+ channels via Gbeta/gamma subunits	Reactome	R-HSA-997272	0.00338293	0.0372556
Activation of G protein gated Potassium channels	Reactome	R-HSA-1296041	0.00338293	0.0372556
G protein gated Potassium channels	Reactome	R-HSA-1296059	0.00338293	0.0372556
Visual phototransduction	Reactome	R-HSA-2187338	0.00368641	0.0389934
Serotonin Neurotransmitter Release Cycle	Reactome	R-HSA-181429	0.00375683	0.0389934
MET activates PTK2 signaling	Reactome	R-HSA-8874081	0.00375683	0.0389934
Sterols are 12-hydroxylated by CYP8B1	Reactome	R-HSA-211994	0.00375825	0.0389934
Bile secretion - Homo sapiens (human)	KEGG	path:hsa04976	0.00376769	0.0389934
MET Receptor Activation	Reactome	R-HSA-6806942	0.00399758	0.04088
Wnt signaling pathway - Homo sapiens (human)	KEGG	path:hsa04310	0.0041451	0.0418899
Apelin signaling pathway - Homo sapiens (human)	KEGG	path:hsa04371	0.00427623	0.0427126
Calcium signaling pathway - Homo sapiens (human)	KEGG	path:hsa04020	0.00469337	0.0463403
Degradation of the extracellular matrix	Reactome	R-HSA-1474228	0.00480347	0.0468884
Class B/2 (Secretin family receptors)	Reactome	R-HSA-373080	0.00517452	0.0499428
Gastric acid secretion - Homo sapiens (human)	KEGG	path:hsa04971	0.00577405	0.0551101
Signaling by GPCR	Reactome	R-HSA-372790	0.00587602	0.055467
Proteoglycans in cancer - Homo sapiens (human)	KEGG	path:hsa05205	0.00595518	0.0556033
Phase 2 - plateau phase	Reactome	R-HSA-5576893	0.00615151	0.0568188
Dissolution of Fibrin Clot	Reactome	R-HSA-75205	0.00643007	0.0587599
NrCAM interactions	Reactome	R-HSA-447038	0.00667812	0.0597553
Neurofascin interactions	Reactome	R-HSA-447043	0.00667812	0.0597553
Protein-protein interactions at synapses	Reactome	R-HSA-6794362	0.00727755	0.0643664
Retinol metabolism - Homo sapiens (human)	KEGG	path:hsa00830	0.00734331	0.0643664
HS-GAG degradation	Reactome	R-HSA-2024096	0.00765728	0.0664405
Ras signaling pathway - Homo sapiens (human)	KEGG	path:hsa04014	0.00838391	0.0720178
Synthesis of bile acids and bile salts via 24-hydroxycholesterol	Reactome	R-HSA-193775	0.00857102	0.0728961
O-glycosylation of TSR domain-containing proteins	Reactome	R-HSA-5173214	0.00873781	0.0735861
Constitutive Signaling by Aberrant PI3K in Cancer	Reactome	R-HSA-2219530	0.00902298	0.0752499
Synthesis of Leukotrienes (LT) and Eoxins (EX)	Reactome	R-HSA-2142691	0.00941871	0.077054
Digestion	Reactome	R-HSA-8935690	0.00941871	0.077054
Transcriptional misregulation in cancer - Homo sapiens (human)	KEGG	path:hsa05202	0.00966802	0.0782412
