# Supplementary material for: Overexpression of HOXA10 is associated with unfavorable prognosis of acute myeloid leukemia
Source: BMC Cancer. 2020 Jun 22;20:586. doi: 10.1186/s12885-020-07088-6 (PMC7310421; doi:10.1186/s12885-020-07088-6)
Supplement: Supplementary file 3 — Additional file 3: Table S3. The detail list of exonic DMRs. [file 12885_2020_7088_MOESM3_ESM.xlsx]

## Sheet: HOXA10_methylation_DMR_exonic
exonic DMRs
AMN
ARHGAP22
ARHGEF3
ARHGEF4
B3GALT4
C12orf42
C2CD2L
CAVIN2
CCDC54
CCDC57
CFD
CGN
CLDN15
CNDP2
COMMD3
DDX17
DERA
DOK1
EFCAB1
EPHB3
FAM110A
GPR21
HOXA10
HOXA9
IFITM1
JADE1
LAMA3
LAX1
LMAN2
LMF1
LNX2
LPAR6
LRPAP1
LRTM2
LSM2
LTBP1
MEIS1
MKL1
MN1
MPO
MYH10
NR1H3
OBSCN
OR11G2
OR2B6
P2RY11
PROB1
RAI1
RPS6KA4
SCN8A
SEC14L1
SFI1
SGSH
SHANK1
SKIDA1
SLC16A3
SLC9A3R2
SMYD4
SNX10
SPATA13
SPRED2
SQLE
TCEANC2
TGFBRAP1
TMC8
TMEM136
TNPO2
TRAPPC9
TRPM8
UNC80
USP36
VAMP5
ZBTB2
ZC3H12D
ZNF425
ZNF668
